# Supplementary material for: CATER: Combined Animal Tracking & Environment Reconstruction
Source: Sci Adv. 2023 Apr 21;9(16):eadg2094. doi: 10.1126/sciadv.adg2094 (PMC10121171; doi:10.1126/sciadv.adg2094)
Supplement: Supplementary file 2 — Movie S1 [file sciadv.adg2094_movie_s1.zip]

Archive with 1 entries (1 files):
- adg2094_Movie_S1.mp4
